# Supplementary material for: The Effects of Animal, Collection Time, and Interval on the Microbiota Structure, Metabolism, and Degradative Potential of Rumen Fluid Inoculum Collected by Esophageal Probe from Hay-Fed Cows
Source: Animals (Basel). 2024 Dec 9;14(23):3547. doi: 10.3390/ani14233547 (PMC11639906; doi:10.3390/ani14233547)
Supplement: Supplementary file 1 [file animals-14-03547-s001.zip]

Archive with 1 entries (1 files):
- animals-3306619-supplementary.pdf
